# Supplementary material for: Preparedness for Caregiving Role and Telehealth Use to Provide Informal Palliative Home Care in Portugal: A Qualitative Study
Source: Healthcare (Basel). 2024 Sep 25;12(19):1915. doi: 10.3390/healthcare12191915 (PMC11475420; doi:10.3390/healthcare12191915)
Supplement: Supplementary file 1 [file healthcare-12-01915-s001.zip]

Archive with 1 entries (1 files):
- healthcare-3177189-supplementary.pdf
